# Supplementary material for: Chronic State and Relationship to Humans Influence How Horses Decode Emotions in Human Voices: A Brain and Behavior Study
Source: Animals (Basel). 2025 Nov 5;15(21):3217. doi: 10.3390/ani15213217 (PMC12610170; doi:10.3390/ani15213217)
Supplement: Supplementary file 1 [file animals-15-03217-s001.zip]

Archive with 3 entries (3 files):
- Supplementary files/.DS_Store
- Supplementary files/Dataset S1.xlsx
- Supplementary files/SI_d'Ingeo et al..pdf
