# Supplementary material for: Chronic State and Relationship to Humans Influence How Horses Decode Emotions in Human Voices: A Brain and Behavior Study
Source: Animals (Basel). 2025 Nov 5;15(21):3217. doi: 10.3390/ani15213217 (PMC12610170; doi:10.3390/ani15213217)
Supplement: Supplementary file 1 [file animals-15-03217-s001.zip › Supplementary files/Dataset S1.xlsx]

## Sheet: BEHAVIOURAL_CARDIAC_DATA
HORSES	GROUP	LATENCY_HAPPINESS	LATENCY_SADNESS	LATENCY_ANGER	LATENCY_FEAR	HEAD_T_HAPPINESS	HEAD_T_SADNESS	HEAD_T_ANGER	HEAD_T_FEAR	HEAD_ASYMM_HAPPINESS	HEAD_ASYMM_SADNESS	HEAD_ASYMM_ANGER	HEAD_ASYMM_FEAR	VIGILANCE_HAPPINESS	FRUSTRATION_HAPPINESS	ATTENTION_HAPPINESS	VIGILANCE_SADINESS	FRUSTRATION_SADNESS	ATTENTION_SADNESS	VIGILANCE_ANGER	FRUSTRATION_ANGER	ATTENTION_ANGER	VIGILANCE_FEAR	FRUSTRATION_FEAR	ATTENTION_FEAR	EARS_FORW_HAPPINESS	EARS_BACK_HAPPINESS	EARS_ASYM_HAPPINESS	EARS_FORW_SADNESS	EARS_BACK_SADNESS	EARS_ASYM_SADNESS	EARS_FORW_ANGER	EARS_BACK_ANGER	EARS_ASYM_ANGER	EARS_FORW_FEAR	EARS_BACK_FEAR	EARS_ASYM_FEAR	TIME_GAZING_HAPPINESS	TIME_GAZING_SADNESS	TIME_GAZING_ANGER	TIME_GAZING_FEAR	AUC_HAPPINESS	AAC_HAPPINESS	AUC_SADNESS	AAC_SADNESS	AUC_ANGER	AAC_ANGER	AUC_FEAR	AAC_FEAR
1	1	1.75	1.4	2.91	2.32	1	1	1	1	-1	-1	-1	1	0	1	3	2	0	2	0	2	2	0	1	2	0	6	0	0	3	3	2	4	0	1	0	4	4.56	3.93	8.37	3.2
2	1	3.45	6	4.82	6	1	0	1	0	-1	0	1	0	0	1	2	0		3	0	2	2	0	0	1	2	2	1	1	1	4	0	4	1	1	3	2	6.76	2.69	0.95
3	1	6	1.46	6	1.15	0	1	0	1	0	1	0	1	0	0	0	2	1	3	0	0	0	3	2	3	4	0	2	0	3	3	0	5	1	0	0	5		4.55		5.47
4	1	0.4	0.93	0.83	1.38	1	1	1	1	-1	-1	1	-1	4	0		2	0	4	3	0	2	1	1	2	0	3	3	0	2	4	1	3	2	1	2	3	8.87	12.43	16.79	14.49
5	1	1.09	1.05	1.85	1.18	1	1	1	1	1	1	1	1	3	0	3		1	2	2	1	3	4	0	2	3	0	3	3	1	2	1	1	3	4	2	0	16.65	9.45	5.53	14.93
6	1	6	3.52		6	0	1		0	0	1		0	0	2	2	0	0	2	0	0	0	0	1	0	1	5	0	1	1	4	1	5	0	0		1	2.22	10.05	0	0
7	1	3.81	1.06	1.76	6	1	1	1	0	1	-1	1	0	0	1	4	0	2	2	3	2	3	5	0		4	2	0	1	4	1	1	3	1	4	2	0	10.45	1.88	2.96	17.24
8	1	1.86	0.84	3.55	2.42	1	1	1	1	1	-1	1	1	0	0	2	1	1	2	1	2	2	2	1	2	3	1	2	2	2	2	0	5	1	0	2	4	17.77	3.62	1.51	4.1
9	1		6		3.51	0	0		1	0	0		1	0	0	4	0	0	2	0	0	3	0	0	2	0	2	4	0		0	2	1	3	1	1	2	3.46	9.57	5.33	0.88
10	1	1.93	1.57	6	1.13	1	1	1	1	-1	1	-1	1	0	0	2	0	0	3	0	1	0	1	1	3	2	1	3	1	1	4	1	5	0	3	2	1		2.57	0	3.96
11	1		2.16	2	6	0	1	1	0	0	-1	1	0	0	2	2	1	2	3	1	1	2	0	1	2	4	1	1	5	1	0	4	2	0	3	1	2	5.8	7.84	2.3	0.6
12	1	1.36	6	5.1	1.47	1	0	1	1	-1	0	-1	1	2	0	4	0	0	1	0	2	2	1	0	4	3	1	2	3	0	2	4	2	0	3	1	2	4.51	14.21	20.43	5.88
13	1	0.97	1.36	0.97	1.09	1	1	1	1	1	1	1	1	2	0	2	2	0	3	2	0	3	1	0	2	4	1	1	4	2	0	5	1	0	1	1	0	7.72	9.77	23.22
14	2	6	1.67	1.56	4.58	0	1	1	1	0	1	-1	-1	0	0	0	2	0	4	0	2	2	1	0	4	4	1	1	0	4	1	0	4	2	3	2	1	3	18.74	5.01	16.65	18802	13449	3152		0		30279	9083
15	2	1.63	1.19	6	1.58	1	1	0	1	1	1	0	1	1	0	2	1	0	3	0	0	0	3	0	5	1	4	1	0	6	0	0	5	1	3	3	0	15.7	0.64	13.98	8.52		0					69284	0
16	2	6	6	1.97	1.25	0	0	1	1	0	0	1	-1	0	2	2	0			0	1	2	3		3	3	3	0	0	6	0	3	3	0	3	3	0	0.57	1.95	1.34	9.25	1276	48527			41848	303	3903	33835
17	2	6	1.39	0.97	2	0	1	1	1	0	-1	1	1	0	0	4	3	0	3	3	0	3	1	0	3	3	3	0	2	4	0	3	3	0	2	3	1		20.58	12.09	16.07	7166	20970	19258	8696	53738	0	53556	0
18	2	2.25	0.89		6	1	1		0	1	1		0	1	0	2	3	0	2	1	0	3	0	0	1	0	5	1	1	5	0	1	2	3	3	2	1	3.78	4.08	2.44	3.25	0		1884	9044	0		102	17128
19	2	0.64	0.77	1.77	0.91	1	1	1	1	-1	-1	-1	-1	3		4	3	0		2	1	4	3	0	4	0	5	1	1	4	1	1	5	0	0		0	1.69	7.8	8.76	5.17	51049	0	58350	0	57349	22	45744	0
20	2	0.72	0.73	1.11		1	1	1		1	1	1		1	0	2	3	0	3	3	0	3	3	0	2	4	2	0	2	4	0	4	2	0		1	0	7.49	5.64	8.46	7.82	58250	0	54809	0		4414	81618	0
21	2		0.83	2.25	1.91	0	1	1	1	0	1	-1	1	1	0	2	3	0	3	2	1	2	1	0	2	0	4	2	0	3	3	1	5	0	2	3	1	3.56	0.92	8.84	5.1	32	12706	60960	308	15813	9930	26243	0
22	2	2.16	0.65	1.11	0.72	1	1	1	1	1	-1	1	-1	3	0	5	3	0	3	3	0		4	3	3	3	1	2	4	2	0	1	2	3	1	3	2		11.54	11.19	8.12	68414	0		0	48591	0	71074	0
23	2	1.02	1	1	1.17	1	1	1	1	-1	1	-1	-1	1	0	3	3	0	5	3	0	4	4	0	5	0	6	0	1	1	4	4	2	0	3	2	1	10.74	22.3	21.54	15.75	66508	0	0		50056	0	45594	563
24	2	6	1.56	1.27		0	1	1		0	1	1		0	1	2	1	0	4	2	1	2					0	0	2	1	3	0	1					12.34	10.66	21.06
25	2	6	5.56	1.23	2.68	0	1	1	1	0	1	-1	1	0	0	2	0	0	4	2	0		3	0	4	0	4	2	3	2	1	1	5	0	3	3	0	10.65	9.66	12.83	7.53	0	18327	42678	0	44731	0	0
26	2	6	1.67	1.2	1.72	0	1	1	1	0	-1	1	-1	0	0	1	1	0	2	1	0	2	0	2	3	0	5	0	1	1	4	3	3	0	0	4	2	0.54	23.37	18.06	8.27			7956	0			28744	11315
[truncated: 4 more columns]

## Sheet: BRAIN_DATA
NON_RESTRICTED_CONDITIONS											RESTRICTED CONDITIONS
	L-Gamma	L-Beta	L-Alpha	L-Theta	L-Delta	R-Delta	R-Theta	R-Alpha	R-Beta	R-Gamma	L-Gamma	L-Beta	L-Alpha	L-Theta	L-Delta	R-Delta	R-Theta	R-Alpha	R-Beta	R-Gamma
HAPPINESS_BEFORE	22.9727	32.7522	10.2098	27.2513	4.50359	4.13632	51.1172	9.38427	23.3737	13.8012	32.9517	26.9229	9.08255	20.2735	1.67681	1.69253	17.5908	12.2688	35.8226	30.5036
HAPPINESS_AFTER	32.4612	34.4193	8.84643	18.8198	1.40819	2.26635	36.4026	5.54777	26.2729	27.56	33.8373	34.0668	4.59565	17.0559	0.82885	1.3607	23.3972	7.07806	33.7462	31.1584
SADNESS_BEFORE	30.9461	40.5476	10.7124	16.0885	0.632192	1.09892	13.41	7.75201	39.8438	34.2122	39.5479	40.9041	5.31887	14.4314	0.931953	1.27279	13.5015	6.16192	38.7699	36.9669
SADNESS_AFTER	29.8664	33.1024	6.19431	29.264	1.29677	2.33573	20.1957	4.8967	29.4336	31.2051	33.4335	29.4641	6.10691	24.117	2.51192	1.11319	21.7851	6.22273	35.8835	32.9712
ANGER_BEFORE	16.3195	28.9687	5.69011	32.082	5.21468	2.01213	52.4588	9.97649	20.3068	11.2118	40.1714	40.7764	6.6325	10.8332	0.57645	0.623475	13.4443	5.66337	39.5201	36.9885
ANGER_AFTER	14.5735	23.2473	6.60512	42.3494	6.57692	3.37274	40.8851	7.91355	22.7618	16.0454	26.9118	26.8502	5.52519	29.275	3.27754	2.31845	23.8645	7.20638	33.7984	27.2667
FEAR_BEFORE	33.8328	36.96	6.55852	15.7838	0.625895	1.39881	19.4342	9.31048	32.9597	25.071	48.7499	39.0037	4.19591	6.34462	0.431043	0.782095	18.8756	5.23619	39.7677	33.7229
FEAR_AFTER	29.2673	35.372	6.39036	20.1348	1.7271	1.62043	24.1722	7.76749	30.6658	29.2653	30.0292	32.3356	3.60412	28.2914	2.21705	4.0791	25.1259	8.47576	28.1819	30.7544
